# Supplementary material for: Vibrio splendidus AJ01 Promotes Pathogenicity via L-Glutamic Acid
Source: Microorganisms. 2023 Sep 17;11(9):2333. doi: 10.3390/microorganisms11092333 (PMC10535082; doi:10.3390/microorganisms11092333)
Supplement: Supplementary file 1 [file microorganisms-11-02333-s001.zip]

Archive with 1 entries (1 files):
- microorganisms-2560768-supplementary.pdf
